# Supplementary material for: Cannabidiol (CBD) Acts as an Antioxidant on Gardnerella vaginalis, Resulting in Reduced Metabolic Activity, Loss of Survivability, and Elimination of Biofilms
Source: Antibiotics (Basel). 2025 Feb 1;14(2):136. doi: 10.3390/antibiotics14020136 (PMC11851883; doi:10.3390/antibiotics14020136)
Supplement: Supplementary file 1 [file antibiotics-14-00136-s001.zip]

Archive with 1 entries (1 files):
- antibiotics-3451154-supplementary.pptx
